# Supplementary material for: Targeting oxidized phospholipids by AAV-based gene therapy in mice with established hepatic steatosis prevents progression to fibrosis
Source: Sci Adv. 2022 Jul 15;8(28):eabn0050. doi: 10.1126/sciadv.abn0050 (PMC9286512; doi:10.1126/sciadv.abn0050)
Supplement: Supplementary file 2 — Data file S1 [file sciadv.abn0050_data_file_s1.zip]

Archive with 1 entries (1 files):
- sciadv.abn0050_data_file_s1.xlsx
