# Supplementary material for: Targeting oxidized phospholipids by AAV-based gene therapy in mice with established hepatic steatosis prevents progression to fibrosis
Source: Sci Adv. 2022 Jul 15;8(28):eabn0050. doi: 10.1126/sciadv.abn0050 (PMC9286512; doi:10.1126/sciadv.abn0050)
Supplement: Supplementary file 2 — Data file S1 [file sciadv.abn0050_data_file_s1.zip › sciadv.abn0050_data_file_s1.xlsx]

## Sheet: 1e-i
Mouse	Treatment	ALT (U/L)	AST (U/L)	Esterified Cholesterol (ug/mL)	Free Cholesterol (ug/mL)	Total Cholesterol (ug/mL)
2	AAV8-GFP	31.9247	31.1208	0.025895	0.876992	0.902887
3	AAV8-GFP	26.2977	29.3983	0.0973636	1.00018	1.09754
4	AAV8-E06	29.5131	34.2214	0.0880969	1.1576	1.24569
6	AAV8-E06	35.1401	36.8627	0.0415903	0.868344	0.909935
7	AAV8-E06	11.943	15.0436	0.122181	1.19191	1.31409
8	AAV8-E06	31.8098	31.2356	0.101586	0.646681	0.748267
13	AAV8-E06	8.72761	7.57924	0.0857789	0.76925	0.855029
14	AAV8-E06	11.943	26.4125	0.0849092	0.906966	0.991876
15	AAV8-GFP	6.66054	6.77538	0.0995552	1.01547	1.11503
16	AAV8-GFP	6.20119	7.34956	0.0248535	0.837048	0.861901
17	AAV8-GFP	19.8668	21.819	0.106666	1.02286	1.12952
Not detected
Mouse exluded from all analyses - Did not gain weight on diet
Statistical Outlier

## Sheet: S1a-f
Mouse	Treatment	Day 0 - Mass (g)	Day 4 - Mass (g)	Day 6 - Mass (g)	Day 8 - Mass (g)	Day 10 - Mass (g)	Day 12 - Mass (g)	Day 14 - Mass (g)	Day 35 - Mass (g)	Day43 - Mass (g)	gWAT (mg)	Liver (mg)	Spleen(mg)	Kidney (mg)	Heart (mg)
2	AAV8-GFP			30.2	29.8	29.7	29.5	29.8	30.3	30.4	259.6	1795.9	81.6	482.3	175.5
3	AAV8-GFP			30.5	30.2	31.3	30.9	31.2	32.6	32.8	284.6	1908.3	105.6	521.3	189.9
4	AAV8-E06			30.5	30.9	31.4	30.8	31.5	31.8	31.8	302.8	1664.1	92.5	508.9	178.6
6	AAV8-E06			30.5	30.2	30.2	30.6	31.3	31.7	31.5	528	1602.2	81.4	467.4	228.9
7	AAV8-E06			27.1	27.5	27.6	27.5	27.9	28.6	28.8	373.4	1565.1	80.9	407.7	146
8	AAV8-E06			27.2	27.3	27.3	27.3	27.7	28.2	29	492	1722.8	72.6	425.5	172.6
13	AAV8-E06	27.1	27.6	26.3	26.8	26.9	27.4	27.1	29.5	29.3	576.1	1318.9	68.7	354	131.3
14	AAV8-E06	26.6	27.7	27.3	27.5	27.1	27	27.2	28.8	28.1	602.3	1125.7	82.1	397.9	142.9
15	AAV8-GFP	27.4	27.3	27.4	27.8	27.3	27.4	27.6	28.9	29.8	596.8	1465	64.9	387.8	128.6
16	AAV8-GFP	27.9	27.2	27.6	27.3	26.8	27.4	26.9	28.4	29.7	700	1285.5	72.5	362.2	129
17	AAV8-GFP	28.8	26.9	27.2	26.9	27	27.2	26.8	28.3	29.9	626.5	1252.8	82.2	357.2	128.6
Not detected
Mouse exluded from all analyses - Did not gain weight on diet
Statistical Outlier
Not measured

## Sheet: S1g-j
Mouse	Virus	Diet	Duration (Weeks)	Steatosis	Ballooning	Necroinflammatory Foci	Picrosirius Red	Fibrosis
254	AAV8-GFP	Chow	6	0	0	0	0	0
262	AAV8-GFP	Chow	6	0	0	0	0	0
253B	AAV8-GFP	Chow	6	0	0	0	0	0
58	AAV8-GFP	FPC	6	10	0	0	0	0
59	AAV8-GFP	FPC	6	5	0	0	0	0
64	AAV8-GFP	FPC	6	30	0	0	0	0
106	AAV8-GFP	FPC	6	0.05	0	0	0	0
107	AAV8-GFP	FPC	6	5	0	0	0	0
108	AAV8-GFP	FPC	6	80	1	1	1	0
109	AAV8-GFP	FPC	6	5	0	0	0	0
221	AAV8-GFP	Chow	20	0	0	0	0	0
229	AAV8-GFP	Chow	20	0	0	0	0	0
230	AAV8-GFP	Chow	20	0	0	0	0	0
231	AAV8-GFP	Chow	20	0	0	0	0	0
47	AAV8-GFP	FPC	20	90	1	2	1	0
49	AAV8-GFP	FPC	20	90	1	2	1	0
52	AAV8-GFP	FPC	20	90	2	1	1	2
53	AAV8-GFP	FPC	20	90	1	0	1	1
73	AAV8-GFP	FPC	20	80	1	0	1	1
75	AAV8-GFP	FPC	20	70	1	1	1	0
408	AAV8-GFP	FPC	20	70	1	1	1	0
413	AAV8-GFP	FPC	20	80	1	2	1	0
418	AAV8-GFP	FPC	20	50	1	0	1	0
419	AAV8-GFP	FPC	20	20	1	0	0	0

## Sheet: 2c-g
Mouse	Treatment	scFv-E06 (ug/mL)	TAG (mg/g)	ALT (U/L)	AST (U/L)
Alb58	AAV8-GFP		414.21	262	194
Alb59	AAV8-GFP		440.427	124	198
Alb64	AAV8-GFP		333.037	272	310
Alb106	AAV8-GFP		391.655	32	66
Alb107	AAV8-GFP		398.981	94	118
Alb108	AAV8-GFP		436.137
Alb109	AAV8-GFP		455.243	316	358
Alb63	AAV8-E06	13.1796	450.436	44	78
Alb65	AAV8-E06	57.4593	330.614	124	116
Alb67	AAV8-E06	34.1947	339.485	120	182
Alb103	AAV8-E06	90.528	262.605	14	72
Alb104	AAV8-E06	36.4653	197.944	<12	128
Alb110	AAV8-E06	20.7562	718.609	56	88
Not detected
Mouse exluded from all analyses - Did not gain weight on diet
Statistical Outlier
Not measured

## Sheet: 2k
Mouse	PAPC	PLPC	16:0-LysoPC	18:1-LysoPC	18:0-LysoPC	18:2-LysoPC	16:0/12:1[CHO]	POBPC	C35H62NO11P	16:0/7:0[1xOH,CHO]	PONPC	C35H64NO10P	16:0/11:1[CHO]	POOPC	C35H64NO12P	C32H60NO10P	16:0/10:2[CHO]	POVPC	C34H62NO11P	16:0/7:1[CHO]	PazPC	C42H80NO11P	16:0/18:2[2xOOH]	C42H78NO10P	C44H80NO9P	C44H80NO11P	C42H80NO9P	16:0/18:2[1xKETO]	16:0/18:1[1xOH]
Alb58	0.0626647	-0.0054077	0.0203721	-0.00130402	-0.0952487	-0.157539	0.398216	0.338413		0.221471	-0.233515	-0.209789	0.549212	-1.21583	0.421685	-0.349237	-2.24218	0.491485	0.120079	0.146103	-0.760562	0.90707	0.135519	0.604808	0.807125	0.683912	-0.706809	-0.0211566	-3.86061
Alb59	-0.0099015	0.151577	-0.0337336	0.11464	0.201656	0.324987	0.48259	0.571532	1.24157	0.373651	0.533405	-0.0177062	0.483706	-0.730819	0.922078	0.82496	1.74663	0.482637	1.34828	0.823628	2.41489	1.39641	0.218133	-4.01035	0.374176	0.0235008	1.70154	0.526498	2.4883
Alb64	-0.540895	-0.916645	-0.576066	-0.552922	-0.547013	-0.390335	-1.75771	-1.37942	-0.884908	-0.520487	-1.98246	0.335968	-1.14217	-1.51024	-0.00197741	0.727708		-0.921009			-9.67954	-3.97083	-0.43775	0.896914	0.223943		-0.819068	0.00371938	-3.58337
Alb106	-0.151874	-0.1718	-0.324807	-0.358807	-0.370403	-0.326255	0.0313769	-0.481407		-0.56274	0.226981	0.481587	-0.171606	0.0146487	0.149953			-0.7205	-0.866654	-1.47026	-0.807253	-1.77684		-0.305808	-4.2325		-2.97364	-9.02969
Alb107	0.344887	0.530401	0.383748	0.619068	0.628209	0.360805	0.315322	0.741221	-1.15812	0.194544	0.68108		-0.0496452	1.07772	0.0322706	-1.6348	-2.47927	0.86445	-1.01009	0.42841	-1.47242	-0.770825		-0.422555	0.28386		-0.317817	-0.895685	-2.5854
Alb108	0.0160115	-0.0775785	0.146896	-0.076417	-0.0721636	-0.0542893	-0.166465	-0.447477		-0.280649	-0.267819	-1.032	-0.118486	0.355948	-1.85128	-1.10317		-0.557309		-1.26221	-4.25133	-0.424601			-1.05216	-1.40703	-0.643437	0.74612	-4.46948
Alb109	0.129363	0.115708	0.173489	-0.0402922	-0.0603777	0.0607744	-0.265594	-0.426688	-0.630788	0.259081	-0.243413		-0.135866	0.281115	-1.48303		-1.9796	-0.832456	-1.63406		-3.45206	-0.311905			0.047355		-0.00251523	0.438151	-5.33295
Alb63	0.190714	0.432336	0.298421	0.368249	0.315929	0.199236	0.668724	0.454784		0.388525	-0.280493	0.383418	0.116958		-0.487233	0.0878592	-0.0159533	-0.172411	-2.22701	-0.437014	-0.865441	1.23925	-0.747756		0.279196	-1.1325	-1.34588	0.58496	-4.20433
Alb65	-0.121157	0.100704	-0.0424978	-0.022107	-0.139515	-0.244953	0.579887	-0.196561	0.0215693	-0.429239	-0.0845049	-0.241545	-0.402372	-0.552917	-0.145046		-2.49168	-1.16642	-2.02292	-2.73565	-0.515299	0.187323	-1.42674		-1.04874		-1.25991	-0.854114	-3.88267
Alb67	-0.814431	-0.973965	-1.05889	-1.07438	-1.1217	-0.915944	-0.70145	-1.91982		-2.06122	-1.14641	-1.25039	-2.00103	-1.29645	-1.5986	-2.46806		-2.52642		-2.59725		-1.42868		-2.49447	-3.66629		-2.67476	-4.29579	-5.54808
Alb103	0.401503	0.398284	0.502753	0.22911	0.209832	0.346479	-1.25759	0.114526	-0.728744	0.236729	-0.581398	-1.72434	-0.595572	-0.256249	-1.57624			-2.30103	-1.00166		-2.24978	-2.33678			-1.56432	-1.74546		-4.25685	-6.78375
Alb104	-0.589804	-0.55131	-0.600362	-0.740946	-0.704385	-0.559071	-1.14492	-0.695422		-1.00016	-1.29766	-1.32718	-2.22798	-1.75672	-0.90928			-2.47245	-1.78357	-2.27541	-3.75698	-1.38562		-0.405366	-3.73111		-5.54746	-7.60113	-7.50036
Alb110	0.625126	0.177127	0.0207243	0.0431916	0.0678086	-0.211155	0.18763	0.386862		0.0257681	-0.022837	-0.428713	-0.528231		-1.64642			-0.817678	-2.16296	-1.65624	-2.35722	-1.52678			-0.638382	-3.19643		-5.9384	-6.48386
Not detected
Mouse exluded from all analyses - Did not gain weight on diet
Statistical Outlier

## Sheet: S2
Mouse	Treatment	mRNA Fold Expression of scFv-E06	Week -2 - Mass (g)	Week 0 - Mass (g)	Week 1 - Mass (g)	Week 2 - Mass (g)	Week 3 - Mass (g)	Week 4 - Mass (g)	Week 5 - Mass (g)	Week 6 - Mass (g)	Week -2 - Body Fat (%)	Week 0 - Body Fat (%)	Week 1 - Body Fat (%)	Week 2 - Body Fat (%)	Week 3 - Body Fat (%)	Week 4 - Body Fat (%)	Week 5 - Body Fat (%)	Week 6 - Body Fat (%)	Liver (mg)	Aidpose (mg)	Lung (mg)	Heart (mg)	Kidney (mg)	Spleen (mg)	Alkaline Phosphatase (U/L)	Cholesterol (mg/dL)	LDL Cholesterol (mg/dL)	HDL Cholesterol (mg/dL)	LDL/HDL Ratio	Cholesterol/HDL Ratio	Triglycerides (mg/dL)	Albumin (g/dL)	Total Protein (g/dL)	PSupPC	PGPC	18:2 LysoPC	PazPC	16:0/10:2[1xKETO]	18:0 LysoPC	C34H62NO11P	16:0 LysoPC	16:0/8:1[1xKETO]	18:1 LysoPC	16:0/7:0[1xOH]	POBPC	POVPC	16:0/7:1[CHO]	16:0/10:2[CHO]	16:0/11:1[CHO]
Alb58	AAV8-GFP		20.9	19.2	22.9	24.6	26.5	27.6	28.7	30.5	11.7703	10.0521	17.9913	19.9187	22.4906	23.5507	25.0523	27.2787	2607.3	1040.3	147.1	138.9	262.1	76.2	178	226	90	124	1.4	3.6	74	3	5.6	-1.11547	-0.330036	-0.63871	-1.23307		-0.817173	-1.09586	-0.795274	-1.84541	-0.604122	0.342865	-0.287663	0.0724818	-0.325534	0.327658	-0.417244
Alb59	AAV8-GFP	1.95951	21.2	20.1	22.2	23.7	25.5	26	26.9	28.3	11.0849	10.4478	14.8198	17.173	19.3333	19.0385	20.4833	22.7562	1962.2	763.7	164.7	145.6	270.4	76.9	146	264	106	144	1.4	3.6	90	3	6	-0.549663	0.677176	-0.325404	1.41663		-0.045859	-0.278215	-0.462178		-0.264084	-0.156479	-0.334553	-0.0217977	-0.19393	-0.274651	-2.57447
Alb64	AAV8-GFP	0.217587	22.1	20.7	21.6	22.8	23.7	24.3	25.2	25.5	10.4072	10.4831	14.2593	15.614	16.4557	16.0082	15.9524	15.9608	1301.2	463.2	187.1	169.3	470.6	142.3	360	98	46	40	2.4	5	78	2.6	5	0.891638	1.33537	-0.672594	-0.560617		-0.323834	0.43628	-0.576667	0.783854	-0.743164	1.55158	-0.00893116	1.34718	1.48381	1.72829	0.328428
Alb106	AAV8-GFP	1.77062	21.9	22.8	24.8	25.1	26.8	28	29	29.2	12.3744	12.9386	18.9516	21.3147	22.2761	24.25	25.8276	27.1233	1701.6	974.6	162.9	127.1	309.1	70.9	128	200	62	124	1	3.2	90	3	5.6		-2.70838	-0.177991	-3.03996		0.0722294	-2.51929	0.123406		-0.249362	-4.16842	-0.0665635	-0.700715	-1.70714	-4.8962	-0.391949
Alb107	AAV8-GFP	1.89222	21.7	22.8	25.4	25.5	27	29.1	29.5	30.5	11.4747	9.95614	15.2756	18.4766	20.5185	24.2612	25.3559	26.4262	1979.8	1045.8	160.7	141.3	316.8	92.9	132	228	90	126	1.4	3.6	76	3.2	5.8			0.70838	-2.19221		0.336693		0.514844		0.711128		0.484401	-2.42122			-0.578832
Alb108	AAV8-GFP	0.122832	20.1	21.6	24.3	25.4	27.5	29.9	31.3	32.2	12.5373	12.037	20.6996	23.2128	26.0364	29.4649	30.9265	32.2671	2178.3	1393.6	135.5	134.1	238.1	72.3											-1.40607	0.0368325	0.411577		-0.0944577		0.00134689		-0.0741664	-2.87869	-0.248401	-1.12624	-3.00222	-2.97455	0.500807
Alb109	AAV8-GFP	0.037234	21.5	23.1	25.5	26.1	28.6	30.4	32.1	33.2	12.7907	10.8225	18.3137	20.7836	22.6224	25.7566	27.8816	29.2771	2536.8	1028.6	161.8	152.4	298.2	74.4	132	204	68	120	1.2	3.4	92	3	5.8		-0.857944	0.473528	0.638244	0	0.49975	1.12432	0.592912		0.569229	-0.49094	0.260833	0.213205	0.137286	-1.17061	0.986235
Alb63	AAV8-E06	1420.03	21.6	21.6	24.4	25	26.1	27.9	29.5	30.9	10.6944	9.12037	16.9262	18.32	19.3487	21.3262	23.7288	25.6958	2420.7	972.4	181.9	131.2	349.1	101.4	114	272	96	158	1.2	3.4	108	3.2	6.2	-0.573988	0.367087	0.171906	0.840242	-1.43371	-0.0195922	1.43096	-0.0667122	0.3299	-0.269221	0.668129	0.0584294	0.547926	0.176519	0.776541	-0.556659
Alb65	AAV8-E06	1640.69	20.5	21.9	24.3	25.8	27.1	27.8	28.4	29.8	11.7561	8.85845	16.9547	18.6046	20.7011	20.1439	21.5845	23.2215	1851.8	876.4	162.9	152.7	320.3	82.3	142	210	74	122	1.2	3.4	84	3	5.4	-0.790576	-0.544883	-0.0604332	-0.855195		0.0361806	-0.833916	-0.227412		-0.27781	0.578816	-0.187752	0.503248	0.16183	0.780314	-0.665706
Alb67	AAV8-E06	1493.72	19.4	20.7	24.4	24.8	26	26.5	27.6	28.1	12.1134	13.5266	19.3033	18.9113	18.8846	18.6415	18.4058	18.8968	1635.9	485.1	152.9	129.5	308.7	75.7	228	118	30	74	0.8	3.2	80	2.8	5	0.331894	0.808426	0.200699	-0.060418	-1.48187	0.452073	0.80068	0.19064	0.658632	0.264474	1.83504	0.511206	0.997184	0.496499	2.06658	0.102883
Alb103	AAV8-E06	2290	19.6	21.6	24.7	24.1	24.8	26.8	27.1	26.6	9.69388	9.49074	20.8502	22.2634	22.0565	25.2612	24.5756	24.1353	1511.5	792.1	157.5	127.5	237.3	48.3	114	220	86	128	1.4	3.4	42	2.8	5.4		-1.21327	0.969256	-0.456712	-0.997354	0.787375	-0.80027	0.366713		-0.109679	-1.36831	-0.183035	-0.109708	-0.488261	-1.38427	0.569479
Alb104	AAV8-E06	2965.48	19.7	21.8	24.6	24.3	25.5	26.3	26.8	26.5	9.94924	9.3578	18.1301	17.6639	18.6274	18.6692	19.1791		1344.3	621.3	159	122.3	285.3	75	132	188	60	114	1	3.2	80	2.6	5		-1.09615	0.637317	-0.934968		0.435281	-0.494551	0.346968		0.482456	-0.429086	0.175583	0.302855	-0.975558	-0.633463	0.0925729
Alb110	AAV8-E06	1111.98	21.7	22.6	24.8	25.8	27.2	28.5	30.4	29.5	12.4885	9.38053	17.8226	19.6525	21.1765	23.3333	24.375	25.0509	1896.2	885.9	200	154.1	328.5	70.6	118	226	82	128	1.2	3.6	94	3	5.4
																						Not detected
																						Mouse exluded from all analyses - Did not gain weight on diet
																						Statistical Outlier
																						Not measured
[truncated: 17 more columns]

## Sheet: 4a-b
Time (minutes)	Vehicle				Truncated				Full-length				OxPAPC
	Replicate 1	Replicate 2	Replicate 3	Replicate 4	Replicate 1	Replicate 2	Replicate 3	Replicate 4	Replicate 1	Replicate 2	Replicate 3	Replicate 4	Replicate 1	Replicate 2	Replicate 3	Replicate 4
1.31667	226.334	429.369	391.082	368.126	180.979	200.913	296.398	323.933	275.076	346.735	267.632	258.886	241.411	197.854	203.025	188.816
11.95	228.734	424.816	399.645	364.503	174.406	198.585	279.228	306.582	259.669	336.811	259.193	263.747	221.834	184.519	189.764	182.329
22.55	229.4	425.692	396.696	361.524	176.742	192.822	273.604	307.208	257.52	330.262	259.149	269.773	213.375	171.265	177.332	172.117
33.4	76.1299	135.833	140.493	117.188	117.192	130.273	178.918	223.276	92.7445	137.204	115.75	124.399	134.869	99.8267	110.715	110.313
44	65.7609	137.659	145.036	130.872	135.064	146.308	178.511	219.041	90.1347	138.425	116.336	133.045	139.435	104.72	107.236	110.662
54.6167	85.1177	174.372	183.844	159.169	130.804	143.257	182.726	220.901	103.876	154.315	124.844	138.516	142.059	99.4904	101.458	104.222
65.4667	475.702	829.663	939.583	712.509	190.33	283.161	426.836	421.241	529.433	539.944	571.499	526.077	276.144	178.285	180.11	188.979
76.0667	567.758	964.586	1097.15	850.052	195.218	287.866	449.835	430.318	582.91	643.054	611.818	587.833	286.949	192.741	197.404	197.277
86.6667	604.077	1017.12	1138.15	886.047	200.151	293.284	448.344	433.866	609.815	672.596	624.957	598.081	295.317	193.784	199.975	197.868
97.5	73.3117	82.1603	83.8727	76.632	15.1281	39.8148	57.0724	70.0575	34.3511	77.4725	54.0348	54.9607	44.8287	8.46245	16.0691	16.6433
108.083	72.1069	74.2196	87.5824	65.6862	10.82	36.8175	53.6302	59.2676	36.6938	67.4611	47.3857	46.6592	43.0588	2.81942	7.71458	11.7855
118.683	64.9863	73.2579	84.608	65.2472	11.9169	37.3431	45.1362	59.5307	19.7936	60.8681	42.8496	46.9827	45.7552	2.00248	7.78964	14.3957
	Vehicle				Truncated				Full-length				OxPAPC
	Replicate 1	Replicate 2	Replicate 3	Replicate 4	Replicate 1	Replicate 2	Replicate 3	Replicate 4	Replicate 1	Replicate 2	Replicate 3	Replicate 4	Replicate 1	Replicate 2	Replicate 3	Replicate 4
Maximal Respiratory Capacity	479.044	860.576	972.939	747.014	182.612	250.112	389.725	365.523	543.773	549.931	554.668	521.129	241.589	183.842	181.972	180.433
Not detected
Mouse exluded from all analyses - Did not gain weight on diet
Statistical Outlier

## Sheet: 4c-e
Bin Center	Vehicle	Truncated OxPAPC	Full-length OxPAPC	OxPAPC
0.274	0.082141	0.0643388	0.0901206	0.0575668		Not detected
0.548	0.111288	0.0870238	0.119456	0.075816		Mouse exluded from all analyses - Did not gain weight on diet
0.822	0.0870871	0.0695262	0.0974543	0.0614985		Statistical Outlier
1.096	0.0774598	0.0579127	0.0820817	0.047997
1.37	0.066596	0.0453701	0.0643114	0.0392433
1.644	0.0568804	0.0389439	0.0536634	0.0361276
1.918	0.0472531	0.0334469	0.0478105	0.0330861
2.192	0.0406289	0.0301951	0.0401241	0.0293027
2.466	0.0356827	0.0256271	0.0339186	0.0257418
2.74	0.033033	0.0228399	0.0302517	0.0255935
3.014	0.0284402	0.023227	0.0279952	0.0227003
3.288	0.0241123	0.0194333	0.0258092	0.0206973
3.562	0.0231408	0.0193558	0.0219308	0.0200297
3.836	0.0216393	0.0188139	0.0198152	0.0201039
4.11	0.0188129	0.0150976	0.0191101	0.0207715
4.384	0.0189013	0.0154847	0.0173472	0.0175074
4.658	0.0154566	0.0168783	0.0159368	0.0158012
4.932	0.0163399	0.0174203	0.0152316	0.0160237
5.206	0.0157216	0.0138588	0.0146675	0.0153561
5.48	0.0164282	0.0145556	0.0114237	0.0164688
5.754	0.0131602	0.0156395	0.0118468	0.0173591
6.028	0.0136902	0.0157944	0.00966081	0.0152819
6.302	0.0115704	0.0149427	0.0110006	0.0152819
6.576	0.0126303	0.0168009	0.010366	0.0175074
6.85	0.0104222	0.0154847	0.0102249	0.0171365
7.124	0.0100689	0.015175	0.00980185	0.0153561
7.398	0.0101572	0.0172654	0.00860306	0.0181751
7.672	0.00998057	0.0171106	0.00909668	0.0176558
7.946	0.00768415	0.0161815	0.00775686	0.0166172
8.22	0.00900901	0.0154847	0.00796841	0.0171365
8.494	0.00865571	0.0187365	0.00648755	0.0181751
8.768	0.00733086	0.0144007	0.0058529	0.0174332
9.042	0.00715421	0.0164138	0.0058529	0.0172849
9.316	0.00609433	0.0157944	0.00613497	0.0158012
9.59	0.00326797	0.0119232	0.00408998	0.0161721
9.864	0.00379792	0.0129297	0.00345533	0.0148368
10.138	0.00370959	0.0101425	0.00310274	0.011276
10.412	0.00238474	0.00983277	0.00225654	0.0108309
10.686	0.00238474	0.0102199	0.00282068	0.00986647
10.96	0.00194312	0.00867142	0.00183344	0.00793769
11.234	0.0015015	0.00843915	0.00183344	0.00845697
11.508	0.000706589	0.00472282	0.00148085	0.00563798
11.782	0.000794913	0.00611644	0.00091672	0.00660237
12.056	0.000883236	0.00510994	0.00148085	0.00689911
12.33	0.000883236	0.00510994	0.00105775	0.00534125
12.604	0.000176647	0.00495509	0.000987236	0.00437685
12.878	0.000706589	0.0036389	0.000987236	0.00467359
13.152	0.000441618	0.00371632	0.000705169	0.00318991
13.426	0.000264971	0.00286466	0.000282068	0.00318991
13.7	0.000353294	0.00216785	0.000423101	0.00281899
13.974	0	0.00185816	0.000141034	0.0022997
14.248	0	0.00147104	0.000493618	0.00207715
14.522	0.000264971	0.00162589	0.000423101	0.00267062
14.796	0.000264971	0.00178074	0.000211551	0.00163205
15.07	0	0.000851657	0.000211551	0.000964392
15.344	0	0.000619387	0.000211551	0.00111276
15.618	0	0.000619387	0.000141034	0.000890208
15.892	0.000176647	0.000774234	0.000211551	0.000890208
16.166	8.83236e-05	0.00046454	0.000141034	0.00111276
16.44	0	0.000309693	0.000211551	0.00118694
16.714	0	0.000541963	7.05169e-05	0.000890208
16.988	0	0.000541963	7.05169e-05	0.000519288
17.262	8.83236e-05	0.00046454	7.05169e-05	0.00037092
17.536	8.83236e-05	0.000387117	0	0.000667656
17.81	0	7.74234e-05	0	0.00074184
18.084	0	0.00023227	0	0.000593472
18.358	0	0.00046454	0	0.000445104
18.632	0	7.74234e-05	0.000141034	0.000222552
18.906	0	0.000154847	0	0.00037092
19.18	0	0	0	7.4184e-05
19.454	0	0.00023227	0	0.000296736
19.728	0	0.000154847	7.05169e-05	7.4184e-05
20.002	0	7.74234e-05	0.000141034	0.000296736
20.276	0	0	7.05169e-05	7.4184e-05
20.55	0	0	0	0.000222552
20.824	0	0.000154847	0	0.000222552
21.098	0	7.74234e-05	0	0.000148368
21.372	0	0	0	0.000296736
21.646	0	0.000154847	0	0
21.92	0	0	0	0
22.194	0	7.74234e-05	0	0.000148368
22.468	0	0.000154847	0	0
22.742	0	0	0	0.000148368
23.016	0	0	0	0.000296736
23.29	0	0.000154847	0	0
23.564	0	7.74234e-05	0	0
23.838	0	0	0	0.000148368
24.112	0	0	0	0.000148368
24.386	8.83236e-05	0	0	0
24.66	0	0	0	7.4184e-05
24.934	0	0	0	0.000222552
25.208	0	0	0	7.4184e-05
25.482	0	0	0	0
25.756	0	0	0	0.000148368
26.03	0	0	0	7.4184e-05
26.304	0	0	0	7.4184e-05
26.578	0	0	0	0
26.852	0	7.74234e-05	0	7.4184e-05
27.126	0	0	0	0
27.4	0	0	0	7.4184e-05
27.674	0	0	0	0
27.948	0	0	0	0
28.222	0	0	0	0
28.496	0	0	0	0
28.77	0	0	0	0
29.044	0	0	0	0
29.318	0	0	0	0
29.592	0	0	0	0
29.866	0	0	0	0
30.14	0	0	7.05169e-05	7.4184e-05
30.414	0	7.74234e-05	7.05169e-05	7.4184e-05
30.688	0	0	0	0
30.962	0	0	0	7.4184e-05
31.236	0	0	0	7.4184e-05
31.51	0	0	0	0.000148368
31.784	0	0	0	0
32.058	0	0	0	0
32.332	0	0	0	7.4184e-05
32.606	0	0	0	7.4184e-05
32.88	0	0	0	0
33.154	0	0	0	7.4184e-05
33.428	0	0	0	7.4184e-05
33.702	0	0	0	0
33.976	0	0	0	7.4184e-05
34.25	0	0	0	7.4184e-05
34.524	0	0	0	0
34.798	0	0	0	0
35.072	0	0	0	0
35.346	0	0	0	0
35.62	0	0	0	0
35.894	0	0	0	0
36.168	0	0	0	7.4184e-05
36.442	0	0	0	0
36.716	0	0	0	0
36.99	0	0	0	0
37.264	0	0	0	0
37.538	0	0	0	0
37.812	0	0	0	0
38.086	0	0	0	0
38.36	0	0	0	0
38.634	0	0	0	0
38.908	0	0	0	0
39.182	0	0	0	0
39.456	8.83236e-05	0	0	0
39.73	0	0	0	0
40.004	0	0	0	0
40.278	0	0	0	0
40.552	0	0	0	0
40.826	0	0	0	0
41.1	0	0	0	0
41.374	0	0	0	0
41.648	0	0	0	0
41.922	0	0	0	0
42.196	0	0	0	0
42.47	0	0	0	0
42.744	0	0	0	0
43.018	0	0	0	0
43.292	0	0	0	0
43.566	0	0	0	0
43.84	0	0	0	0
44.114	0	0	0	0
44.388	0	0	0	0
44.662	0	0	0	0
44.936	0	0	0	0
45.21	0	0	0	0
45.484	0	0	0	0
45.758	0	0	0	0
46.032	0	0	0	0
46.306	0	0	0	0
46.58	0	0	0	0
46.854	0	0	0	0
47.128	0	0	0	0
47.402	0	0	0	0
47.676	0	0	0	7.4184e-05
47.95	0	0	0	0
48.224	0	0	0	0
48.498	0	0	0	0
48.772	0	0	0	0
49.046	0	0	0	0
49.32	0	0	0	0
49.594	0	0	0	0
49.868	0	0	0	0
50.142	0	0	0	0
50.416	0	0	0	0
50.69	0	0	0	0
50.964	0	0	0	0
51.238	0	0	0	0
51.512	0	0	0	0
51.786	0	0	0	0
52.06	0	0	0	0
52.334	0	0	0	0
52.608	0	0	0	0
52.882	0	0	0	7.4184e-05
53.156	0	0	0	0
53.43	0	0	0	0
53.704	0	0	0	0
53.978	0	0	0	0
54.252	0	0	0	0
54.526	0	0	0	0
54.8	0	0	0	0
55.074	0	0	0	0
55.348	0	0	0	0
55.622	0	0	0	0
55.896	0	0	0	0
56.17	0	0	0	0
56.444	0	0	0	0
56.718	0	0	0	0
56.992	0	0	0	0
57.266	0	0	0	0
57.54	0	0	0	0
57.814	0	0	0	0
58.088	0	0	0	0
58.362	0	0	0	0
58.636	0	0	0	0
58.91	0	0	0	0
59.184	0	0	0	0
59.458	0	0	0	0
59.732	0	0	0	0
60.006	0	0	0	0
60.28	0	0	0	7.4184e-05
60.554	0	0	0	0
60.828	0	0	0	0
61.102	0	0	0	0
61.376	0	0	0	0
61.65	0	0	0	0
61.924	0	0	0	0
62.198	0	0	0	0
62.472	0	0	0	0
62.746	0	0	0	0
63.02	0	0	0	0
63.294	0	0	0	0
63.568	0	0	0	0
63.842	0	0	0	0
64.116	0	0	0	0
64.39	0	0	0	0
64.664	0	0	0	0
64.938	0	0	0	0
65.212	0	0	0	0
65.486	0	0	0	0
65.76	0	7.74234e-05	0	0

## Sheet: 4f,g
	Vehicle				Truncated OxPAPC				Full-length OxPAPC				OxPAPC
	Replicate 1	Replicate 2	Replicate 3	Replicate 4	Replicate 1	Replicate 2	Replicate 3	Replicate 4	Replicate 1	Replicate 2	Replicate 3	Replicate 4	Replicate 1	Replicate 2	Replicate 3	Replicate 4
Lipid Droplet Size (um^2)	2.79144	3.05086	3.16034	2.61679	4.49785	4.80823	4.32822	4.44477	2.71231	2.99497	2.82924	2.83922	2.71231	4.45985	5.09893	4.89637
Lipid Droplets per Cell	1.9642	2.1354	1.94016	2.38327	3.74221	3.04118	3.95859	3.9753	3.01845	2.69648	2.93431	2.94398	3.01845	4.09259	3.79675	3.15229
Not detected
Mouse exluded from all analyses - Did not gain weight on diet
Statistical Outlier

## Sheet: S4d-h
	Vehicle				Full-length				Truncated				OxPAPC
	Replicate 1	Replicate 2	Replicate 3	Replicate 4	Replicate 1	Replicate 2	Replicate 3	Replicate 4	Replicate 1	Replicate 2	Replicate 3	Replicate 4	Replicate 1	Replicate 2	Replicate 3	Replicate 4
Hmox1	1.23	0.78	0.89	1.1	181.25	197.02	216.97	160.3	395.43	295.46	531.01	369.88	478.87	334.79	444.13	365.93
Pgd	0.930458	0.92364	1.35832	0.787578	3.12052	2.73921	3.49179	1.96283	6.41341	5.37441	5.2633	2.46718	4.06414	3.96864	3.09239	3.79049
Acly	0.976845	0.903967	0.990152	1.12904	0.942215	1.01502	1.0993	1.01681	1.95388	1.92064	1.59575	1.26144	0.800291	0.873692	1.14577	1.36231
Hmgcoas	0.556511	1.05735	0.836884	1.54926	0.463702	0.737108	0.698656	0.980849	2.59764	3.60158	4.13786	3.40421	0.157216	1.14299	1.27337	0.93693
Hmgcoar	0.71641	1.05262	0.787337	1.44363	0.537958	0.710012	0.622274	0.849109	1.71846	1.9137	2.05082	2.42255	0.242551	1.27339	1.04571	1.00032
Not detected
Mouse exluded from all analyses - Did not gain weight on diet
Statistical Outlier

[truncated: 18 more sheets: 5c, 5d-g,i, 5k, 5l, 5m, S5a-p, S5q-s, 6a, S6a, S6b, 7a, 7b,d,f, 7c,S8a-b, 7e,g, S7a, S7c-g, S8c, S8d]
